# Supplementary material for: Ruthenium(II)–Arene Complexes with a 2,2′-Bipyridine Ligand as Anti-Aβ Agents
Source: Biomolecules. 2025 Mar 25;15(4):475. doi: 10.3390/biom15040475 (PMC12024814; doi:10.3390/biom15040475)
Supplement: Supplementary file 1 [file biomolecules-15-00475-s001.zip]

Archive with 1 entries (1 files):
- biomolecules-3531865-supplementary.pdf
